# Supplementary material for: Multiple bacteria associated with the more dysbiotic genitourinary microbiomes in patients with type 2 diabetes mellitus
Source: Sci Rep. 2021 Jan 19;11:1824. doi: 10.1038/s41598-021-81507-x (PMC7815922; doi:10.1038/s41598-021-81507-x)
Supplement: Supplementary file 1 — Supplementary Information. [file 41598_2021_81507_MOESM1_ESM.xlsx]

## Sheet: Title page
Multiple bacteria associated with the more dysbiotic genitourinary
microbiotas in patients with type 2 diabetes mellitus
Hua Zha 1,2,3 †, Fengping Liu1,4 †, Zongxin Ling 1†, Kevin Chang 5,
Jiezuan Yang 1, Lanjuan Li 1 *
1 State Key Laboratory for Diagnosis and Treatment of Infectious Diseases,
Collaborative Innovation Center for Diagnosis and Treatment of Infectious Diseases,
National Clinical Research Center for Infectious Diseases,
The First Affiliated Hospital, Zhejiang University School of Medicine, China
2 School of Biological Sciences, The University of Auckland, New Zealand
3 Institute of Marine Science, The University of Auckland, New Zealand
4 School of Medicine, Jiangnan University, China
­5 Department of Statistics, The University of Auckland, New Zealand
* Correspondence:
Prof. Lanjuan Li,
The First Affiliated Hospital, Zhejiang University School of Medicine
79 Qingchun Road, Hangzhou 310000, China.
E-mail address: ljli@zju.edu.cn, Tel: +86-571-87236458
† These authors contributed equally to this work.

## Sheet: Table S1
Table S1. OTUs associated with healthy group or T2DM group determined by
Linear Discriminant Analysis (LDA) Effect Size (LEfSe)
OTUs associated with healthy group			OTUs associated with T2DM group
OTU2_Chitinophagaceae			OTU8_Coprococcus
OTU5_Dorea			OTU18_Bacteroides
OTU15_Coriobacteriaceae			OTU16_Lachnospiraceae
OTU17_Lachnospira			OTU31_Syntrophobacteraceae
OTU13_Novosphingobium			OTU44_Acidobacteria-6
OTU25_Clostridiaceae			OTU61_Acidobacteria-6
OTU20_Acidimicrobiales			OTU65_Fusobacterium
OTU39_Tissierellaceae			OTU85_Ruminococcaceae
OTU32_Ellin6529			OTU108_Coprococcus
OTU29_Corynebacterium			OTU53_Lachnospiraceae
OTU34_Finegoldia			OTU104_Ruminococcaceae
OTU26_Actinobacteria			OTU74_Dorea
OTU54_Atopobium			OTU129_Ochrobactrum
OTU10_Holophagaceae			OTU142_Fusobacterium
OTU37_Rhodospirillaceae			OTU159_Alteromonadales
OTU40_Faecalibacterium			OTU118_Blautia
OTU22_Citrobacter			OTU148_Lachnospiraceae
OTU55_Delftia			OTU189_Ruminococcaceae
OTU47_Lachnospiraceae			OTU240_Acidobacteria-6
OTU64_Rhodospirillaceae			OTU242_Nocardia
OTU42_Rhodoplanes			OTU174_Ruminococcaceae
OTU62_Pseudomonas			OTU116_Rhodospirillaceae
OTU46_Erythrobacteraceae			OTU214_Alphaproteobacteria
OTU51_Enterobacteriaceae			OTU92_Enhydrobacter
OTU60_Faecalibacterium			OTU187_Mycobacterium
OTU76_Microbacteriaceae			OTU144_Lachnospiraceae
OTU67_Ruminococcaceae
OTU87_Acinetobacter
OTU71_Koribacteraceae
OTU43_Ruminococcus
OTU38_Sphingomonas
OTU115_Ruminococcaceae
OTU68_Bifidobacterium
OTU48_Blastomonas
OTU98_Roseburia
OTU96_Veillonella
OTU106_Streptophyta
OTU139_Nocardioidaceae
OTU143_WPS-2
OTU78_Sphingobium
OTU149_Clostridiales
OTU75_Chloracidobacteria
OTU164_Chthoniobacteraceae
OTU126_Kaistobacter
OTU86_Deinococcus
OTU135_Chloracidobacteria
OTU156_Hyphomicrobium
OTU105_ABS-6
OTU168_Listeriaceae
OTU111_Pseudomonas
OTU136_Dermabacter
OTU132_Xanthomonadaceae
OTU94_Lachnospiraceae
OTU110_Ruminococcaceae
OTU133_Coprococcus
OTU152_Cyanobacteria
OTU172_Blautia
OTU99_Ruminococcus
OTU131_Chloracidobacteria
OTU184_Chitinophagaceae
OTU128_Tissierellaceae
OTU107_Ruminococcaceae
OTU146_Lachnospiraceae
OTU190_Lachnospiraceae
OTU109_Kribbella
OTU234_Clostridiales
OTU77_Corynebacterium
OTU103_Desulfovibrionaceae
OTU195_Clostridiales
OTU215_Ruminococcaceae
OTU114_Blastomonas

## Sheet: Table S2
Table S2. Correlation between variables and Shannon diversity indices determined
by Spearman's test
		Observed species	Shannon index	Pielou index
Age	Correlation Coefficient	-0.0821013	-0.0400903	-0.0561615
	Sig. (2-tailed)	0.499242	0.741768	0.644236
	N	70	70	70
Education	Correlation Coefficient	-0.0222172	-0.0378298	-0.0324734
	Sig. (2-tailed)	0.855145	0.755862	0.789569
	N	70	70	70
Weight	Correlation Coefficient	0.0255739	0.0846758	0.12357
	Sig. (2-tailed)	0.833552	0.485837	0.30813
	N	70	70	70
Height	Correlation Coefficient	0.187695	0.178878	0.180777
	Sig. (2-tailed)	0.119719	0.138439	0.134232
	N	70	70	70
Kidney disease	Correlation Coefficient	0.0398091	0.0727514	0.06177
	Sig. (2-tailed)	0.743517	0.549496	0.611464
	N	70	70	70
Fasting blood glucose	Correlation Coefficient	-0.0652361	-0.0903337	-0.110663
	Sig. (2-tailed)	0.591579	0.457058	0.361766
	N	70	70	70
Alcohol use	Correlation Coefficient	0.0273404	0.0171184	0.0192834
	Sig. (2-tailed)	0.822237	0.888143	0.874105
	N	70	70	70
Sport	Correlation Coefficient	-0.00319194	0.0271401	0.00904669
	Sig. (2-tailed)	0.979078	0.823518	0.940749
	N	70	70	70
Marital status (Marriage times)	Correlation Coefficient	0.169623	0.160773	0.147177
	Sig. (2-tailed)	0.160376	0.183659	0.224047
	N	70	70	70
Pausimenia	Correlation Coefficient	-0.0866767	-0.0793812	-0.0527484
	Sig. (2-tailed)	0.475551	0.513612	0.66452
	N	70	70	70
Sick time	Correlation Coefficient	-0.110239	-0.140718	-0.156345
	Sig. (2-tailed)	0.363617	0.245267	0.196187
	N	70	70	70
Urinary tract infections over the previous year	Correlation Coefficient	-0.0247238	0.0315975	0.0443576
	Sig. (2-tailed)	0.839009	0.79512	0.715395
	N	70	70	70
Childbirth times	Correlation Coefficient	-0.0921205	-0.0464871	-0.040418
	Sig. (2-tailed)	0.448168	0.702355	0.739732
	N	70	70	70
Water use	Correlation Coefficient	-0.189727	-0.289	-0.262
	Sig. (2-tailed)	0.115693	0.0154054	0.0286868
	N	70	70	70
Body mass index	Correlation Coefficient	-0.079257	-0.0152226	0.0291328
	Sig. (2-tailed)	0.514273	0.900464	0.810792
	N	70	70	70
Urine protein	Correlation Coefficient	-0.173643	-0.144339	-0.125802
	Sig. (2-tailed)	0.150551	0.233207	0.299404
	N	70	70	70
Urine glucose	Correlation Coefficient	-0.110999	-0.0837092	-0.0495089
	Sig. (2-tailed)	0.3603	0.490848	0.683999
	N	70	70	70
Urine pH	Correlation Coefficient	0.128795	0.0853367	0.094572
	Sig. (2-tailed)	0.287959	0.482427	0.436129
	N	70	70	70
Leukocyte	Correlation Coefficient	-0.327	-0.229936	-0.191418
	Sig. (2-tailed)	0.00576726	0.0555074	0.112423
	N	70	70	70
Asymptomatic bacteriuria	Correlation Coefficient	-0.367	-0.358	-0.329
	Sig. (2-tailed)	0.00175537	0.00233401	0.00534762
	N	70	70	70
Urine culture	Correlation Coefficient	0.0315719	0.027782	0.0252564
	Sig. (2-tailed)	0.795282	0.819413	0.835589
	N	70	70	70
Urine occult blood	Correlation Coefficient	-0.0598312	-0.0222457	0.00146463
	Sig. (2-tailed)	0.622711	0.854961	0.990399
	N	70	70	70
Urine specific gravity	Correlation Coefficient	0.155532	0.223019	0.243
	Sig. (2-tailed)	0.198553	0.0634881	0.0430803
	N	70	70	70
Urine turbid	Correlation Coefficient	-0.199045	-0.179819	-0.177074
	Sig. (2-tailed)	0.0985502	0.13634	0.142526
	N	70	70	70
Urine color	Correlation Coefficient	0.268	0.306	0.314
	Sig. (2-tailed)	0.0247742	0.0100046	0.00813295
	N	70	70	70
Urine red cell	Correlation Coefficient	-0.192975	-0.0950223	-0.0481411
	Sig. (2-tailed)	0.109474	0.433938	0.692286
	N	70	70	70
Epithelial cell	Correlation Coefficient	-0.171278	-0.0680879	-0.0346833
	Sig. (2-tailed)	0.156274	0.57544	0.775612
	N	70	70	70
Rlectrical conductivity	Correlation Coefficient	0.208007	0.259	0.274
	Sig. (2-tailed)	0.0840012	0.0305943	0.0218308
	N	70	70	70
Urine cast	Correlation Coefficient	-0.137897	-0.0750546	-0.0436364
	Sig. (2-tailed)	0.254952	0.536894	0.71983
	N	70	70	70
Urine crystal	Correlation Coefficient	0.0443978	0.122187	0.144002
	Sig. (2-tailed)	0.715149	0.313616	0.234311
	N	70	70	70
Urine mucus	Correlation Coefficient	-0.12775	-0.0873583	-0.0904299
	Sig. (2-tailed)	0.291922	0.472074	0.456577
	N	70	70	70

## Sheet: Table S3
Table S3. Similarity percentage analysis showed the dissimilarities (A) between Cluster_1_T2DM & Cluster_3_T2DM,
and (B) between Cluster_2_T2DM & Cluster_3_T2DM.
A. Groups Cluster_1_T2DM & Cluster_3_T2DM
	Group Cluster_1_T2DM	Group Cluster_3_T2DM
Species	Av.Abund	Av.Abund	Av.Diss	Diss/SD	Contrib%	Cum.%
OTU11	6.06	1437.33	6.64	0.69	6.95	6.95
OTU6	1174.88	12.67	5.45	0.49	5.7	12.65
OTU9	716.88	452.75	4.88	0.56	5.1	17.76
OTU18	10.56	851.67	3.95	0.47	4.13	21.89
OTU10	600.5	9.25	2.75	0.96	2.88	24.76
OTU21	29.38	524.83	2.5	0.33	2.62	27.38
OTU12	31.44	534.92	2.44	0.78	2.55	29.93
OTU19	23.88	480.25	2.25	0.39	2.36	32.29
OTU4	37.75	446.75	2.21	0.33	2.31	34.6
OTU23	17.31	363.08	1.71	0.37	1.78	36.39
OTU3	8.69	303	1.41	0.45	1.48	37.86
OTU1	298.38	76.58	1.39	0.64	1.45	39.31
OTU28	6.5	303.08	1.38	0.78	1.45	40.76
OTU36	289.25	6.5	1.36	0.26	1.42	42.18
OTU8	229.69	51.17	1.24	0.35	1.29	43.48
OTU24	252.63	16.25	1.14	0.73	1.19	44.67
OTU44	0.13	240.58	1.11	0.3	1.16	45.83
OTU22	212.94	21.25	0.95	0.89	0.99	46.82
OTU31	9.5	186.83	0.87	0.64	0.91	47.73
OTU69	1.5	179.58	0.84	0.3	0.87	48.6
OTU30	13.75	156.08	0.72	0.6	0.75	49.35
OTU20	150.06	3.42	0.68	1.22	0.72	50.07
OTU65	0.88	138.25	0.64	0.44	0.67	50.74
OTU5	131.81	5.33	0.61	0.46	0.63	51.37
OTU61	128.25	1.75	0.6	0.39	0.62	51.99
OTU100	0.06	128	0.59	0.37	0.62	52.61
OTU38	120.19	7	0.56	0.44	0.59	53.2
OTU53	112.94	6.08	0.53	0.43	0.55	53.75
OTU79	61.81	51.25	0.49	0.4	0.52	54.27
OTU49	0.25	105.42	0.49	0.31	0.51	54.78
OTU81	18.38	92.67	0.48	0.42	0.5	55.28
OTU15	100.44	2.33	0.46	0.66	0.48	55.76
OTU85	0.31	94.92	0.44	0.32	0.46	56.22
OTU2	98.5	7.75	0.43	0.64	0.45	56.67
OTU82	8.13	84.42	0.41	0.37	0.43	57.1
OTU104	83.31	0	0.38	0.26	0.4	57.5
OTU50	71.25	49.42	0.36	1.11	0.38	57.88
OTU29	73.5	1.67	0.34	0.99	0.35	58.24
OTU40	69.81	1.25	0.32	0.63	0.34	58.57
OTU118	61.13	0.42	0.28	0.29	0.3	58.87
OTU130	10.63	50.92	0.27	0.37	0.29	59.16
OTU95	26.88	45.08	0.26	0.8	0.27	59.43
OTU26	57.38	5.25	0.26	0.54	0.27	59.7
OTU84	5.38	54.67	0.26	0.57	0.27	59.97
OTU37	58.31	6.75	0.26	1.26	0.27	60.24
OTU186	3.81	51.83	0.25	0.32	0.27	60.51
OTU74	57.56	11.83	0.25	0.73	0.26	60.77
OTU92	53	0.58	0.25	0.36	0.26	61.02
OTU113	1.19	51.33	0.24	0.31	0.25	61.28
OTU66	50.56	2	0.23	0.98	0.24	61.52
OTU159	5.06	46.25	0.23	0.35	0.24	61.76
OTU45	6.63	46.25	0.23	0.56	0.24	62
OTU142	48	0	0.22	0.29	0.23	62.23
OTU204	0	48	0.22	0.39	0.23	62.46
OTU32	47.25	1.08	0.22	0.74	0.23	62.69
OTU48	43.75	15.92	0.21	1.08	0.22	62.91
OTU34	46.19	0.33	0.21	0.82	0.22	63.14
OTU56	3.69	45.33	0.21	0.82	0.22	63.36
OTU77	45.06	6.08	0.21	0.59	0.22	63.58
OTU17	45.19	0.25	0.21	0.55	0.22	63.79
OTU189	0	44.25	0.2	0.31	0.21	64.01
OTU209	1.31	42	0.2	0.35	0.21	64.21
OTU122	9	41.75	0.2	0.97	0.21	64.42
OTU47	43.81	5.58	0.2	0.91	0.2	64.63
OTU116	41.94	1.42	0.2	0.3	0.2	64.83
OTU59	15.63	35.58	0.19	0.92	0.2	65.04
OTU185	41.63	0	0.19	0.26	0.2	65.24
OTU148	41.13	0.08	0.19	0.27	0.2	65.44
OTU102	41.56	1	0.19	0.83	0.2	65.63
OTU42	42.06	13.92	0.19	1.17	0.2	65.83
OTU43	38.19	5.83	0.18	0.67	0.19	66.02
OTU93	37.44	14.17	0.18	0.92	0.19	66.21
OTU249	0	38.92	0.18	0.3	0.19	66.4
OTU63	38.38	0	0.18	0.26	0.19	66.58
OTU27	2.81	37.58	0.17	0.39	0.18	66.77
OTU150	28.38	14.75	0.17	0.55	0.17	66.94
OTU217	0	35.92	0.17	0.3	0.17	67.12
OTU155	35.81	0.17	0.17	0.31	0.17	67.29
OTU240	0	34.08	0.16	0.3	0.16	67.45
OTU242	0.13	33.92	0.16	0.42	0.16	67.62
OTU86	32.56	2.5	0.15	0.44	0.16	67.78
OTU174	1.13	32.33	0.15	0.54	0.16	67.94
OTU51	35.44	8.08	0.15	1.29	0.16	68.09
OTU91	6.13	27	0.15	0.36	0.15	68.25
OTU309	0.25	31.67	0.15	0.3	0.15	68.4
OTU171	31.63	0	0.15	0.4	0.15	68.55
OTU259	0.94	31	0.15	0.36	0.15	68.71
OTU191	31.56	1	0.14	0.69	0.15	68.86
OTU187	3.19	29.33	0.14	0.37	0.15	69.01
OTU163	29.75	2	0.14	0.41	0.15	69.16
OTU281	3.88	28.17	0.14	0.39	0.15	69.3
OTU13	29.81	5.17	0.14	0.5	0.15	69.45
OTU313	0	30.25	0.14	0.3	0.15	69.6
OTU166	2.31	28.5	0.14	0.33	0.15	69.74
OTU145	29.88	0.67	0.14	0.63	0.14	69.89
OTU226	13.88	18	0.14	0.45	0.14	70.03
B. Groups Cluster_2_T2DM & Cluster_3_T2DM
	Group Cluster_2_T2DM	Group Cluster_3_T2DM
Species	Av.Abund	Av.Abund	Av.Diss	Diss/SD	Contrib%	Cum.%
OTU1	5808.43	76.58	26.56	1.84	27.75	27.75
OTU11	41.45	1437.33	6.69	0.7	6.99	34.74
OTU3	693.05	303	4.1	0.43	4.29	39.03
OTU18	21.98	851.67	3.97	0.47	4.15	43.18
OTU4	346.5	446.75	3.48	0.38	3.64	46.82
OTU12	101.81	534.92	2.5	0.82	2.61	49.43
OTU21	19.76	524.83	2.47	0.32	2.58	52.02
OTU19	80.05	480.25	2.39	0.42	2.49	54.51
OTU9	33.71	452.75	2.22	0.32	2.32	56.83
OTU23	17.12	363.08	1.72	0.37	1.8	58.63
OTU8	339.02	51.17	1.6	0.64	1.67	60.3
OTU28	25.48	303.08	1.37	0.79	1.43	61.73
OTU2	299.88	7.75	1.37	0.42	1.43	63.17
OTU16	287.69	2	1.33	0.42	1.39	64.55
OTU44	12.24	240.58	1.16	0.32	1.21	65.76
OTU14	251.45	10.17	1.13	1.46	1.18	66.94
OTU31	53.98	186.83	0.98	0.67	1.03	67.97
OTU7	208.67	0.92	0.96	0.43	1.01	68.97
OTU69	0.19	179.58	0.83	0.3	0.87	69.84
OTU30	30.38	156.08	0.81	0.61	0.84	70.68

## Sheet: Table S4 
Table S4 Comparisons of the multiple variables in the T2DM patients in the three clusters
Variables	Kruskal-Wallis H	df	P value
Age	2.29499	2	0.317432
Education	4.52333	2	0.104177
Weight	2.05992	2	0.357021
Height	3.2703	2	0.194923
Kidney disease	3.53846	2	0.170464
Fasting blood glucose	0.86195	2	0.649875
Alcohol use	3.89554	2	0.142592
Sport	2.03536	2	0.361432
Marital status (marriage times)**	7.14626	2	0.0280678
Pausimenia	2.23138	2	0.32769
Sick time	0.359667	2	0.835409
Urine infection times within one year	1.816	2	0.403331
Childbirth times	0.496615	2	0.78012
Water use	5.15645	2	0.0759085
Body mass index	1.65845	2	0.436387
Urine protein	0.392393	2	0.821851
Urine glucose	3.04821	2	0.217816
Urine pH	3.14556	2	0.207468
Leukocyte	0.552644	2	0.758569
Asymptomatic bacteriuria	0.119828	2	0.941845
Urine culture	1.44633	2	0.485215
Urine occult blood	0.723084	2	0.696601
Urine specific gravity	0.022593	2	0.988767
Urine turbid	3.53846	2	0.170464
Urine color	1.3552	2	0.507834
Red cell	0.866668	2	0.648344
Epithelial cell	1.55338	2	0.459926
Electrical conductivity	0.65316	2	0.721387
Urine cast	2.0597	2	0.35706
Urine crystal	1.63253	2	0.442079
Urine mucus	5.74261	2	0.0566249

## Sheet: Table S5
Table S5. The top 10 OTUs with most correlations in the networks of each of the three clustered T2DM microbiotas
Cluster_1_T2DM			Cluster_2_T2DM			Cluster_3_T2DM
OTU9_Enterobacteriaceae			OTU13_Novosphingobium			OTU778_Lachnospiraceae
OTU6_Rikenellaceae			OTU7_Lachnospiraceae			OTU42_Rhodoplanes
OTU8_Coprococcus			OTU2_Chitinophagaceae			OTU368_BD7-3
OTU1536_Comamonadaceae			OTU107_Ruminococcaceae			OTU1555_Desulfosporosinus
OTU228_Ruminococcaceae			OTU609_Ellin6075			OTU339_Kaistobacter
OTU881_Clostridiaceae			OTU129_Ochrobactrum			OTU50_Spirochaetaceae
OTU296_RB41			OTU317_Pseudomonas			OTU871_Nitrospirales
OTU165_Chitinophagaceae			OTU89_Ruminococcaceae			OTU194_Ruminococcaceae
OTU1253_Ruminococcus			OTU315_Streptococcus			OTU441_Ruminococcus1
OTU617_Coriobacteriaceae			OTU386_Halomonas			OTU260_Acidobacteria-6

## Sheet: Fig. S1
Fig. S1 Age distribution in (A) Healthy and (B) T2DM cohorts
A
B

## Sheet: Fig. S2
Fig. S2 The abundant families in the each of the three clustered T2DM microbiomes
and the healthy microbiomes.
Note: the families with relative abundance < 1% or unclassified were categoried into "Others".
